# Supplementary material for: Sublethal Sodium Hypochlorite Exposure: Impact on Resistance-Nodulation-Cell Division Efflux Pump Overexpression and Cross-Resistance to Imipenem
Source: Antibiotics (Basel). 2024 Sep 1;13(9):828. doi: 10.3390/antibiotics13090828 (PMC11429293; doi:10.3390/antibiotics13090828)
Supplement: Supplementary file 1 [file antibiotics-13-00828-s001.zip]

Archive with 1 entries (1 files):
- antibiotics-3152926-supplementary.pdf
